# Supplementary material for: Compounding of Liquid and Solid Dose Adjustable Formulations with Pantoprazole: Comparison of Stability, Applicability and Suitability
Source: Pharmaceutics. 2023 Feb 21;15(3):717. doi: 10.3390/pharmaceutics15030717 (PMC10058901; doi:10.3390/pharmaceutics15030717)
Supplement: Supplementary file 1 [file pharmaceutics-15-00717-s001.zip]

Archive with 1 entries (1 files):
- pharmaceutics-2164978-supplementary.pdf
